# Supplementary material for: Macula Densa Alleviates Shiga Toxin-Induced Acute Kidney Injury via CCN1-Mediated Renal Tubular Repair
Source: Toxins (Basel). 2025 Sep 21;17(9):470. doi: 10.3390/toxins17090470 (PMC12474279; doi:10.3390/toxins17090470)
Supplement: Supplementary file 1 [file toxins-17-00470-s001.zip]

Archive with 1 entries (1 files):
- toxins-3827560-supplementary.pdf
